# Supplementary material for: Spatially and Temporally Resolved Ambient PM2.5 in Relation to Preterm Birth
Source: Toxics. 2021 Dec 14;9(12):352. doi: 10.3390/toxics9120352 (PMC8708619; doi:10.3390/toxics9120352)
Supplement: Supplementary file 1 [file toxics-09-00352-s001.zip]

Archive with 1 entries (1 files):
- toxics-1450521-supplementary.pdf
